# Supplementary material for: WES-Based Screening of a Swedish Patient Series with Parkinson’s Disease
Source: Genes (Basel). 2025 Dec 10;16(12):1482. doi: 10.3390/genes16121482 (PMC12732595; doi:10.3390/genes16121482)
Supplement: Supplementary file 1 [file genes-16-01482-s001.zip]

Archive with 1 entries (1 files):
- genes-4023685-supplementary.pdf
